# Supplementary material for: Ticks and Tick-Borne Pathogens from Wild Pigs in Northern and Central Florida
Source: Insects. 2023 Jul 6;14(7):612. doi: 10.3390/insects14070612 (PMC10380241; doi:10.3390/insects14070612)
Supplement: Supplementary file 1 [file insects-14-00612-s001.zip]

Archive with 1 entries (1 files):
- insects-2468975-supplementary.pdf
